# Supplementary material for: Selection signatures on the autosomes and the X chromosome in the prolific Belclare sheep breed
Source: Vet Anim Sci. 2026 Apr 15;32:100659. doi: 10.1016/j.vas.2026.100659 (PMC13103566; doi:10.1016/j.vas.2026.100659)
Supplement: Supplementary file 1 [file mmc1.xlsx]

## Sheet: Table S1
Supplementary Table S1. Mean linkage disequilibrium (r2) for different distances for five sheep breeds.
Distance range	Belclare			Beltex			Charollais			Suffolk			Texel
(Mb)	Mean	NP	NP > 0.20	Mean	NP	NP > 0.20	Mean	NP	NP > 0.20	Mean	NP	NP > 0.20	Mean	NP	NP > 0.20
0-0.1	0.109	82769	13668	0.136	77566	16148	0.096	82182	11902	0.118	81377	14845	0.116	82695	14893
0.1-0.2	0.076	89145	9947	0.103	83590	13458	0.064	88530	7798	0.089	87628	12301	0.084	89050	11934
0.2-0.3	0.069	87970	8519	0.092	82478	11819	0.056	87393	6142	0.078	86553	10280	0.073	87892	9945
0.3-0.4	0.064	87518	7622	0.084	82123	10635	0.051	86903	5364	0.073	86035	9331	0.067	87458	8645
0.4-0.5	0.062	86654	6956	0.081	81130	9850	0.048	86055	4627	0.069	85175	8579	0.063	86570	7807
0.5-0.6	0.060	86802	6605	0.076	81343	9026	0.045	86249	4055	0.066	85385	7999	0.059	86757	6942
0.6-0.7	0.058	86623	6335	0.072	81113	8325	0.044	86011	3800	0.063	85195	7536	0.056	86531	6499
0.7-0.8	0.056	86848	6013	0.070	81406	7884	0.042	86273	3484	0.060	85415	6912	0.053	86762	5933
0.8-0.9	0.055	86750	5591	0.066	81229	7269	0.040	86166	3175	0.059	85278	6705	0.051	86696	5593
0.9-1.0	0.053	86027	5342	0.064	80550	6821	0.039	85455	2917	0.056	84567	6183	0.048	85941	4919
NP: number of SNP pairs, NP > 0.20: number of SNP pairs with mean linkage disequilibrium higher than 0.20

## Sheet: Table S2
Supplementary Table S2. Selection signature regions identified using XP-EHH and Fst tests within 100kb non-overlapping window and the annotated genes located within these regions
CHR	Position	gene_id	gene_name	gene_biotype	Method	Size
1	13600000:13700000	ENSOARG00020017856	RHBDL2	protein_coding	FST	100
1	13600000:13700000	ENSOARG00020017937	U6	snRNA	FST	100
1	13600000:13700000	ENSOARG00020036215	MYCBP	protein_coding	FST	100
1	14000000:14100000	ENSOARG00020018731	MACF1	protein_coding	FST	100
1	16000000:16100000	ENSOARG00020000081	EDN2	protein_coding	XP-EHH	100
1	16000000:16100000	ENSOARG00020000082	HIVEP3	protein_coding	XP-EHH	100
1	16900000:17000000	ENSOARG00020000124	RIMKLA	protein_coding	XP-EHH	100
1	16900000:17000000	ENSOARG00020000132	ZMYND12	protein_coding	XP-EHH	100
1	32200000:32300000	ENSOARG00020027458		lncRNA	FST	100
1	33100000:33200000	ENSOARG00020027625		lncRNA	FST	100
1	33100000:33200000	ENSOARG00020029841	U6	snRNA	FST	100
1	33100000:33200000	ENSOARG00020035257		lncRNA	FST	100
1	38900000:39000000	ENSOARG00020025849		protein_coding	XP-EHH	100
1	38900000:39000000	ENSOARG00020031279	EFCAB7	protein_coding	XP-EHH	100
1	39100000:39300000	ENSOARG00020025892	ROR1	protein_coding	XP-EHH	200
1	84400000:84500000	ENSOARG00020003145	NTNG1	protein_coding	XP-EHH	100
1	84400000:84500000	ENSOARG00020028315		lncRNA	XP-EHH	100
1	101300000:101400000	ENSOARG00020015380	PSMB4	protein_coding	FST	100
1	101300000:101400000	ENSOARG00020015459	POGZ	protein_coding	FST	100
1	123400000:123500000	ENSOARG00020000147	EPCIP	protein_coding	FST	100
1	123400000:123500000	ENSOARG00020000179	PAXBP1	protein_coding	FST	100
1	127300000:127400000	ENSOARG00020002874	U6	snRNA	FST	100
1	127300000:127400000	ENSOARG00020002891	BACH1	protein_coding	FST	100
1	127300000:127400000	ENSOARG00020027689		lncRNA	FST	100
1	154800000:154900000	ENSOARG00020002352	CADM2	protein_coding	FST	100
1	154800000:154900000	ENSOARG00020035840		protein_coding	FST	100
1	187400000:187500000	ENSOARG00020008439	CD86	protein_coding	FST	100
1	195600000:195700000	ENSOARG00020023617	FGF12	protein_coding	FST	100
1	195600000:195700000	ENSOARG00020027852		protein_coding	FST	100
1	201000000:201100000	ENSOARG00020000376	ST6GAL1	protein_coding	FST	100
1	201000000:201100000	ENSOARG00020026546		lncRNA	FST	100
1	201000000:201100000	ENSOARG00020027733		protein_coding	FST	100
1	201000000:201100000	ENSOARG00020038283		lncRNA	FST	100
1	229600000:229700000	ENSOARG00020000197	GFM1	protein_coding	FST	100
1	229600000:229700000	ENSOARG00020000302	LXN	protein_coding	FST	100
1	229600000:229700000	ENSOARG00020000362	MLF1	protein_coding	FST	100
1	229600000:229700000	ENSOARG00020000715	RSRC1	protein_coding	FST	100
11	10300000:10500000	ENSOARG00020012940	MIR21	miRNA	XP-EHH	200
11	10300000:10500000	ENSOARG00020012971	VMP1	protein_coding	XP-EHH	200
11	10300000:10500000	ENSOARG00020013150	CLTC	protein_coding	XP-EHH	200
11	10300000:10500000	ENSOARG00020031952	PTRH2	protein_coding	XP-EHH	200
11	11000000:11100000	ENSOARG00020011382	BRIP1	protein_coding	XP-EHH	100
11	17100000:17200000	ENSOARG00020014169	MYO1D	protein_coding	FST	100
11	27800000:27900000	ENSOARG00020021207	MYH10	protein_coding	FST	100
11	27800000:27900000	ENSOARG00020021556	NDEL1	protein_coding	FST	100
11	27800000:27900000	ENSOARG00020029072	RPL26	protein_coding	FST	100
11	27800000:27900000	ENSOARG00020033631	RNF222	protein_coding	FST	100
11	44100000:44200000	ENSOARG00020010559	CCDC43	protein_coding	FST	100
11	44100000:44200000	ENSOARG00020010618	MEIOC	protein_coding	FST	100
11	44100000:44200000	ENSOARG00020033219	DBF4B	protein_coding	FST	100
11	44100000:44200000	ENSOARG00020039472		lncRNA	FST	100
11	48800000:48900000	ENSOARG00020011385	NOL11	protein_coding	FST	100
11	48800000:48900000	ENSOARG00020011553	BPTF	protein_coding	FST	100
11	48800000:48900000	ENSOARG00020030102		lncRNA	FST	100
11	48800000:48900000	ENSOARG00020030355		lncRNA	FST	100
12	600000:700000	ENSOARG00020036027		lncRNA	FST	100
12	600000:700000	ENSOARG00020039358		lncRNA	FST	100
12	600000:700000	ENSOARG00020040949		lncRNA	FST	100
12	38700000:38800000	ENSOARG00020012294	DNM3	protein_coding	FST	100
12	57300000:57400000	ENSOARG00020019091	PAPPA2	protein_coding	FST	100
12	60700000:60800000	ENSOARG00020023084	CEP350	protein_coding	FST	100
12	60700000:60800000	ENSOARG00020023581	QSOX1	protein_coding	FST	100
12	60700000:60800000	ENSOARG00020023657	LHX4	protein_coding	FST	100
12	65100000:65200000	ENSOARG00020005876	EDEM3	protein_coding	FST	100
12	65100000:65200000	ENSOARG00020030247		lncRNA	FST	100
12	65100000:65200000	ENSOARG00020034988		lncRNA	FST	100
12	66600000:66700000	ENSOARG00020007150	HMCN1	protein_coding	FST	100
13	37700000:37800000	ENSOARG00020033168		protein_coding	FST	100
13	37700000:37800000	ENSOARG00020035936		lncRNA	FST	100
13	41100000:41200000	ENSOARG00020004643	FOXA2	protein_coding	FST	100
13	41200000:41500000	ENSOARG00020004692	U6	snRNA	XP-EHH	300
13	41200000:41500000	ENSOARG00020004700	THBD	protein_coding	XP-EHH	300
13	41200000:41500000	ENSOARG00020004706	CD93	protein_coding	XP-EHH	300
13	41600000:41800000	ENSOARG00020004860	NAPB	protein_coding	XP-EHH	200
13	41600000:41800000	ENSOARG00020005157	CSTL1	protein_coding	XP-EHH	200
13	41600000:41800000	ENSOARG00020005178		protein_coding	XP-EHH	200
13	41600000:41800000	ENSOARG00020005206		protein_coding	XP-EHH	200
13	41600000:41800000	ENSOARG00020005223		protein_coding	XP-EHH	200
13	41600000:41800000	ENSOARG00020005233		protein_coding	XP-EHH	200
13	41600000:41800000	ENSOARG00020005253		protein_coding	XP-EHH	200
13	41600000:41800000	ENSOARG00020005290		protein_coding	XP-EHH	200
13	41600000:41800000	ENSOARG00020005305		protein_coding	XP-EHH	200
13	41600000:41800000	ENSOARG00020005311	CST3	protein_coding	XP-EHH	200
13	41600000:41800000	ENSOARG00020027786		lncRNA	XP-EHH	200
13	46900000:47000000	ENSOARG00020011864	SLC23A2	protein_coding	XP-EHH	100
13	57600000:57700000	ENSOARG00020012959	VAPB	protein_coding	FST	100
13	57600000:57700000	ENSOARG00020013056	RAB22A	protein_coding	FST	100
13	59600000:59700000	ENSOARG00020016930	PSMF1	protein_coding	FST	100
13	59600000:59700000	ENSOARG00020028840	TMEM74B	protein_coding	FST	100
13	63600000:63700000	ENSOARG00020012780	SNORA73	snoRNA	FST	100
13	63600000:63700000	ENSOARG00020012830	AHCY	protein_coding	FST	100
13	63600000:63700000	ENSOARG00020033653	ASIP	protein_coding	FST	100
13	65900000:66000000	ENSOARG00020007972	TLDC2	protein_coding	FST	100
13	65900000:66000000	ENSOARG00020008026	SAMHD1	protein_coding	FST	100
13	65900000:66000000	ENSOARG00020008150	RBL1	protein_coding	FST	100
13	65900000:66000000	ENSOARG00020037079		lncRNA	FST	100
13	65900000:66000000	ENSOARG00020037497		protein_coding	FST	100
13	65900000:66000000	ENSOARG00020040000		lncRNA	FST	100
14	13400000:13500000	ENSOARG00020012411	ZC3H18	protein_coding	FST	100
14	13400000:13500000	ENSOARG00020012956	IL17C	protein_coding	FST	100
14	13400000:13500000	ENSOARG00020013046	CYBA	protein_coding	FST	100
14	13400000:13500000	ENSOARG00020013121	MVD	protein_coding	FST	100
14	13400000:13500000	ENSOARG00020013184	SNAI3	protein_coding	FST	100
14	13400000:13500000	ENSOARG00020013239	RNF166	protein_coding	FST	100
14	13400000:13500000	ENSOARG00020013427	CTU2	protein_coding	FST	100
14	13400000:13500000	ENSOARG00020013792	PIEZO1	protein_coding	FST	100
14	25100000:25200000	ENSOARG00020003655	CCDC102A	protein_coding	FST	100
14	25100000:25200000	ENSOARG00020003697	ADGRG5	protein_coding	FST	100
14	25100000:25200000	ENSOARG00020003759	ADGRG1	protein_coding	FST	100
14	51500000:51700000	ENSOARG00020003238		protein_coding	XP-EHH	200
14	51500000:51700000	ENSOARG00020003393		protein_coding	XP-EHH	200
14	51500000:51700000	ENSOARG00020003442		protein_coding	XP-EHH	200
14	51500000:51700000	ENSOARG00020003469		protein_coding	XP-EHH	200
14	51500000:51700000	ENSOARG00020003495	IRGQ	protein_coding	XP-EHH	200
14	51500000:51700000	ENSOARG00020003515	ZNF576	protein_coding	XP-EHH	200
14	51500000:51700000	ENSOARG00020003538	ZNF428	protein_coding	XP-EHH	200
14	51500000:51700000	ENSOARG00020003573	CADM4	protein_coding	XP-EHH	200
14	51500000:51700000	ENSOARG00020003623	PLAUR	protein_coding	XP-EHH	200
14	51500000:51700000	ENSOARG00020028535		protein_coding	XP-EHH	200
14	51500000:51700000	ENSOARG00020029162		protein_coding	XP-EHH	200
14	51500000:51700000	ENSOARG00020032403		protein_coding	XP-EHH	200
14	51500000:51700000	ENSOARG00020032567		lncRNA	XP-EHH	200
14	51500000:51700000	ENSOARG00020035421		protein_coding	XP-EHH	200
14	51500000:51700000	ENSOARG00020037049		protein_coding	XP-EHH	200
15	76400000:76500000	ENSOARG00020014911	AGBL2	protein_coding	FST	100
15	76400000:76500000	ENSOARG00020015042	FNBP4	protein_coding	FST	100
15	76400000:76500000	ENSOARG00020015202	NUP160	protein_coding	FST	100
15	76400000:76500000	ENSOARG00020028322		protein_coding	FST	100
15	76500000:76600000	ENSOARG00020028322		protein_coding	XP-EHH	100
15	76500000:76600000	ENSOARG00020036180		lncRNA	XP-EHH	100
15	76700000:76900000	ENSOARG00020015479	PTPRJ	protein_coding	XP-EHH	200
15	76700000:76900000	ENSOARG00020015607	OR4B1	protein_coding	XP-EHH	200
15	76700000:76900000	ENSOARG00020015630		protein_coding	XP-EHH	200
15	76700000:76900000	ENSOARG00020035884		protein_coding	XP-EHH	200
16	7800000:7900000	ENSOARG00020021605	ARHGEF28	protein_coding	XP-EHH	100
16	29100000:29200000	ENSOARG00020031968		lncRNA	FST	100
16	41800000:41900000	ENSOARG00020028042		protein_coding	FST	100
16	41800000:41900000	ENSOARG00020029888		protein_coding	FST	100
16	41800000:41900000	ENSOARG00020031320		protein_coding	FST	100
16	65900000:66000000	ENSOARG00020022595	ADCY2	protein_coding	FST	100
16	66600000:66700000	ENSOARG00020023075	SRD5A1	protein_coding	FST	100
16	66600000:66700000	ENSOARG00020023145	NSUN2	protein_coding	FST	100
16	66600000:66700000	ENSOARG00020023397	SNORA70	snoRNA	FST	100
17	14800000:14900000	ENSOARG00020037612		protein_coding	FST	100
17	33800000:33900000	ENSOARG00020030236		lncRNA	FST	100
18	41200000:41300000	ENSOARG00020005668	NPAS3	protein_coding	FST	100
18	44900000:45000000	ENSOARG00020010778	SLC25A21	protein_coding	FST	100
18	53700000:53800000	ENSOARG00020029512		protein_coding	FST	100
19	18000000:18100000	ENSOARG00020026722		lncRNA	FST	100
19	51100000:51200000	ENSOARG00020022821	SLC25A20	protein_coding	FST	100
19	51100000:51200000	ENSOARG00020022886	PRKAR2A	protein_coding	FST	100
19	58800000:58900000	ENSOARG00020015686	ACAD9	protein_coding	FST	100
19	58800000:58900000	ENSOARG00020015899	CFAP92	protein_coding	FST	100
19	58800000:58900000	ENSOARG00020015940		protein_coding	FST	100
2	27100000:27200000	ENSOARG00020000576	SPTLC1	protein_coding	FST	100
2	27100000:27200000	ENSOARG00020000613		protein_coding	FST	100
2	49300000:49400000	ENSOARG00020001486	GABBR2	protein_coding	FST	100
2	54800000:54900000	ENSOARG00020027571		lncRNA	FST	100
2	54800000:54900000	ENSOARG00020028951		lncRNA	FST	100
2	81700000:81800000	ENSOARG00020012892	MPDZ	protein_coding	FST	100
2	84900000:85000000	ENSOARG00020019012	BNC2	protein_coding	FST	100
2	88400000:88500000	ENSOARG00020028995		protein_coding	FST	100
2	93300000:93400000	ENSOARG00020034441		protein_coding	FST	100
2	109600000:109700000	ENSOARG00020038578		lncRNA	FST	100
2	111700000:111800000	ENSOARG00020013929	SH3RF1	protein_coding	XP-EHH	100
2	112200000:112300000	ENSOARG00020014210	PALLD	protein_coding	FST	100
2	117700000:117900000	ENSOARG00020006732	WDR33	protein_coding	FST	200
2	117700000:117900000	ENSOARG00020007250	LIMS2	protein_coding	FST	200
2	117700000:117900000	ENSOARG00020007349	GPR17	protein_coding	FST	200
2	117700000:117900000	ENSOARG00020007427	MYO7B	protein_coding	FST	200
2	117700000:117900000	ENSOARG00020029647	SFT2D3	protein_coding	FST	200
2	117700000:117900000	ENSOARG00020031275		protein_coding	FST	200
2	117700000:117900000	ENSOARG00020031972		protein_coding	FST	200
2	118200000:118400000	ENSOARG00020008364	MAP3K2	protein_coding	FST	200
2	118200000:118400000	ENSOARG00020008449	ERCC3	protein_coding	FST	200
2	118200000:118400000	ENSOARG00020008516	CYP27C1	protein_coding	FST	200
2	118200000:118400000	ENSOARG00020008621	BIN1	protein_coding	FST	200
2	118200000:118400000	ENSOARG00020036237	U6	snRNA	FST	200
2	119500000:119800000	ENSOARG00020009620	PMS1	protein_coding	FST	300
2	119500000:119800000	ENSOARG00020011090		protein_coding	FST	300
2	119500000:119800000	ENSOARG00020011779	ANKAR	protein_coding	FST	300
2	119500000:119800000	ENSOARG00020011961	ASNSD1	protein_coding	FST	300
2	119500000:119800000	ENSOARG00020012151	SLC40A1	protein_coding	FST	300
2	119500000:119800000	ENSOARG00020027074	OSGEPL1	protein_coding	FST	300
2	119500000:119800000	ENSOARG00020036826	ORMDL1	protein_coding	FST	300
2	119500000:119800000	ENSOARG00020037687		lncRNA	FST	300
2	120200000:120300000	ENSOARG00020012461	COL5A2	protein_coding	FST	100
2	120600000:120700000	ENSOARG00020033097		protein_coding	FST	100
2	125600000:125700000	ENSOARG00020036890		lncRNA	FST	100
2	126600000:126700000	ENSOARG00020016181	NUP35	protein_coding	FST	100
2	126600000:126700000	ENSOARG00020016314	DUSP19	protein_coding	FST	100
2	126600000:126700000	ENSOARG00020034380		lncRNA	FST	100
2	126600000:126700000	ENSOARG00020036708		lncRNA	FST	100
2	127400000:127500000	ENSOARG00020017541	PDE1A	protein_coding	FST	100
2	194200000:194400000	ENSOARG00020007844	TMEFF2	protein_coding	FST	200
2	194200000:194400000	ENSOARG00020031521		lncRNA	FST	200
2	209100000:209200000	ENSOARG00020015555	KLF7	protein_coding	FST	100
2	209100000:209200000	ENSOARG00020027720		lncRNA	FST	100
2	209100000:209200000	ENSOARG00020030087		lncRNA	FST	100
2	209100000:209200000	ENSOARG00020037656		lncRNA	FST	100
2	210900000:211000000	ENSOARG00020019177	U6	snRNA	FST	100
2	210900000:211000000	ENSOARG00020027886		protein_coding	FST	100
2	229800000:229900000	ENSOARG00020007279		protein_coding	FST	100
2	229800000:229900000	ENSOARG00020007305	SCYGR4	protein_coding	FST	100
2	229800000:229900000	ENSOARG00020028818	U6	snRNA	FST	100
2	229800000:229900000	ENSOARG00020028872	RAP1B	protein_coding	FST	100
2	229800000:229900000	ENSOARG00020032764		lncRNA	FST	100
2	232600000:232700000	ENSOARG00020009580	CAB39	protein_coding	FST	100
2	232600000:232700000	ENSOARG00020009671	ITM2C	protein_coding	FST	100
2	232600000:232700000	ENSOARG00020009901		pseudogene	FST	100
2	240800000:240900000	ENSOARG00020008196	EXTL1	protein_coding	FST	100
2	240800000:240900000	ENSOARG00020008352	PAFAH2	protein_coding	FST	100
2	240800000:240900000	ENSOARG00020035326		protein_coding	FST	100
20	30900000:31000000	ENSOARG00020007405	TRIM38	protein_coding	FST	100
20	30900000:31000000	ENSOARG00020007508	SLC17A2	protein_coding	FST	100
20	30900000:31000000	ENSOARG00020007590	SLC17A3	protein_coding	FST	100
20	30900000:31000000	ENSOARG00020038722	H1-1	protein_coding	FST	100
23	35900000:36000000	ENSOARG00020008234	U6	snRNA	FST	100
23	35900000:36000000	ENSOARG00020008252	CLUL1	protein_coding	FST	100
23	35900000:36000000	ENSOARG00020037977	CETN1	protein_coding	FST	100
23	37600000:37700000	ENSOARG00020010891	U6	snRNA	FST	100
23	37600000:37700000	ENSOARG00020010928	LPIN2	protein_coding	FST	100
23	37600000:37700000	ENSOARG00020032809	EMILIN2	protein_coding	FST	100
24	2000000:2100000	ENSOARG00020013539	SYNGR3	protein_coding	FST	100
24	2000000:2100000	ENSOARG00020013567	ZNF598	protein_coding	FST	100
24	2000000:2100000	ENSOARG00020013690		pseudogene	FST	100
24	2000000:2100000	ENSOARG00020013748	NHERF2	protein_coding	FST	100
24	2000000:2100000	ENSOARG00020026315	HS3ST6	protein_coding	FST	100
24	2000000:2100000	ENSOARG00020026316	MSRB1	protein_coding	FST	100
24	2000000:2100000	ENSOARG00020026318	RPL3L	protein_coding	FST	100
24	2000000:2100000	ENSOARG00020026321	NDUFB10	protein_coding	FST	100
24	2000000:2100000	ENSOARG00020026326		protein_coding	FST	100
24	2000000:2100000	ENSOARG00020026330		snoRNA	FST	100
24	2000000:2100000	ENSOARG00020026331	SNORA64	snoRNA	FST	100
24	2000000:2100000	ENSOARG00020026333		snoRNA	FST	100
24	2000000:2100000	ENSOARG00020026339	TBL3	protein_coding	FST	100
24	2000000:2100000	ENSOARG00020026343	NOXO1	protein_coding	FST	100
24	2000000:2100000	ENSOARG00020026345	GFER	protein_coding	FST	100
24	2000000:2100000	ENSOARG00020028040		lncRNA	FST	100
25	9700000:9800000	ENSOARG00020019907	RYR2	protein_coding	FST	100
25	10700000:10800000	ENSOARG00020020782		snRNA	FST	100
26	1400000:1500000	ENSOARG00020023970	CETN2	protein_coding	FST	100
26	1400000:1500000	ENSOARG00020023986	ARHGEF10	protein_coding	FST	100
26	1400000:1500000	ENSOARG00020024027		miRNA	FST	100
3	69000000:69100000	ENSOARG00020000804	RTN4	protein_coding	FST	100
3	69000000:69100000	ENSOARG00020000918	EML6	protein_coding	FST	100
3	81000000:81100000	ENSOARG00020032925	ZFP36L2	protein_coding	FST	100
3	96700000:96800000	ENSOARG00020002205	HK2	protein_coding	FST	100
3	96700000:96800000	ENSOARG00020002300	POLE4	protein_coding	FST	100
3	96700000:96800000	ENSOARG00020002309	U6	snRNA	FST	100
3	103600000:103800000	ENSOARG00020016361	FAM178B	protein_coding	FST	200
3	103600000:103800000	ENSOARG00020016543	SEMA4C	protein_coding	FST	200
3	103600000:103800000	ENSOARG00020016738	ANKRD39	protein_coding	FST	200
3	103600000:103800000	ENSOARG00020016781	ANKRD23	protein_coding	FST	200
3	103600000:103800000	ENSOARG00020016882	LMAN2L	protein_coding	FST	200
3	103600000:103800000	ENSOARG00020026518	CNNM3	protein_coding	FST	200
3	103600000:103800000	ENSOARG00020027212	CNNM3	protein_coding	FST	200
3	107500000:107600000	ENSOARG00020002079	LGR5	protein_coding	XP-EHH	100
3	107500000:107600000	ENSOARG00020031913		protein_coding	XP-EHH	100
3	107500000:107600000	ENSOARG00020035652		lncRNA	XP-EHH	100
3	107500000:107600000	ENSOARG00020040936		lncRNA	XP-EHH	100
3	112300000:112400000	ENSOARG00020003030	OSBPL8	protein_coding	FST	100
3	112300000:112400000	ENSOARG00020003342	U6	snRNA	FST	100
3	112300000:112400000	ENSOARG00020003354	BBS10	protein_coding	FST	100
3	113000000:113100000	ENSOARG00020003639	U6	snRNA	FST	100
3	113500000:113600000	ENSOARG00020003813	NAV3	protein_coding	FST	100
3	113500000:113600000	ENSOARG00020029565		protein_coding	FST	100
3	113500000:113600000	ENSOARG00020040615		lncRNA	FST	100
3	115200000:115500000	ENSOARG00020005626	SYT1	protein_coding	XP-EHH	300
3	116400000:116600000	ENSOARG00020006989	OTOGL	protein_coding	XP-EHH	200
3	116400000:116600000	ENSOARG00020008080	PTPRQ	protein_coding	XP-EHH	200
3	116700000:116800000	ENSOARG00020008080	PTPRQ	protein_coding	XP-EHH	100
3	116700000:116800000	ENSOARG00020008943	MYF6	protein_coding	XP-EHH	100
3	116700000:116800000	ENSOARG00020008980	U6	snRNA	XP-EHH	100
3	116700000:116800000	ENSOARG00020009026	MYF5	protein_coding	XP-EHH	100
3	117000000:117400000	ENSOARG00020009124	ACSS3	protein_coding	XP-EHH	400
3	117000000:117400000	ENSOARG00020009934	PPFIA2	protein_coding	XP-EHH	400
3	117000000:117400000	ENSOARG00020034968		lncRNA	XP-EHH	400
3	154400000:154500000	ENSOARG00020029129	MSRB3	protein_coding	FST	100
3	185300000:185400000	ENSOARG00020002374	TMTC1	protein_coding	FST	100
3	185300000:185400000	ENSOARG00020036186		protein_coding	FST	100
3	185300000:185400000	ENSOARG00020038667		protein_coding	FST	100
3	185800000:185900000	ENSOARG00020002517	ERGIC2	protein_coding	FST	100
3	185800000:185900000	ENSOARG00020002582	FAR2	protein_coding	FST	100
3	202500000:202600000	ENSOARG00020003503	HEBP1	protein_coding	FST	100
3	202500000:202600000	ENSOARG00020003532		processed_pseudogene	FST	100
3	202500000:202600000	ENSOARG00020003544	GPRC5D	protein_coding	FST	100
3	211600000:211700000	ENSOARG00020010134	CCND2	protein_coding	FST	100
3	211600000:211700000	ENSOARG00020027734		lncRNA	FST	100
3	211600000:211700000	ENSOARG00020030052		lncRNA	FST	100
3	213000000:213100000	ENSOARG00020013237	SLC6A12	protein_coding	FST	100
3	213000000:213100000	ENSOARG00020013471	SLC6A13	protein_coding	FST	100
3	213000000:213100000	ENSOARG00020013762	KDM5A	protein_coding	FST	100
3	218300000:218400000	ENSOARG00020024392	ZC3H7B	protein_coding	FST	100
3	218300000:218400000	ENSOARG00020024450	TOB2	protein_coding	FST	100
3	218300000:218400000	ENSOARG00020024461		protein_coding	FST	100
3	218300000:218400000	ENSOARG00020024476	ACO2	protein_coding	FST	100
3	218300000:218400000	ENSOARG00020036011	TEF	protein_coding	FST	100
4	10400000:10500000	ENSOARG00020014492	ANKIB1	protein_coding	FST	100
4	10400000:10500000	ENSOARG00020014775		protein_coding	FST	100
4	10400000:10500000	ENSOARG00020032459		protein_coding	FST	100
4	25800000:25900000	ENSOARG00020002007	CRPPA	protein_coding	FST	100
4	25800000:25900000	ENSOARG00020034689		protein_coding	FST	100
4	43500000:43600000	ENSOARG00020002689	MAGI2	protein_coding	FST	100
4	49600000:49700000	ENSOARG00020011053	PRKAR2B	protein_coding	FST	100
4	49600000:49700000	ENSOARG00020037316		lncRNA	FST	100
5	11800000:11900000	ENSOARG00020000678		protein_coding	XP-EHH	100
5	11800000:11900000	ENSOARG00020030826		protein_coding	XP-EHH	100
5	11800000:11900000	ENSOARG00020035217		protein_coding	XP-EHH	100
5	19100000:19200000	ENSOARG00020022357	DOT1L	protein_coding	FST	100
5	19100000:19200000	ENSOARG00020022506	PLEKHJ1	protein_coding	FST	100
5	19100000:19200000	ENSOARG00020022551	SF3A2	protein_coding	FST	100
5	19100000:19200000	ENSOARG00020022582	AMH	protein_coding	FST	100
5	19100000:19200000	ENSOARG00020022642	JSRP1	protein_coding	FST	100
5	19100000:19200000	ENSOARG00020039474		protein_coding	FST	100
5	53000000:53200000	ENSOARG00020020241	KCTD16	protein_coding	XP-EHH	200
5	53000000:53200000	ENSOARG00020020281	U6	snRNA	XP-EHH	200
5	53400000:53800000	ENSOARG00020011653		protein_coding	XP-EHH	400
5	53400000:53800000	ENSOARG00020020298		snoRNA	XP-EHH	400
5	54300000:54600000	ENSOARG00020027476		lncRNA	XP-EHH	300
5	54800000:54900000	ENSOARG00020020373	GRXCR2	protein_coding	XP-EHH	100
5	54800000:54900000	ENSOARG00020020399	SH3RF2	protein_coding	XP-EHH	100
5	55400000:55500000	ENSOARG00020021186	TCERG1	protein_coding	XP-EHH	100
5	55400000:55500000	ENSOARG00020021621	GPR151	protein_coding	XP-EHH	100
5	55400000:55500000	ENSOARG00020026821		lncRNA	XP-EHH	100
5	60600000:60700000	ENSOARG00020017166	SPARC	protein_coding	FST	100
5	60600000:60700000	ENSOARG00020037256		lncRNA	FST	100
5	99200000:99300000	ENSOARG00020038539		lncRNA	FST	100
6	56500000:56600000	ENSOARG00020021575	DTHD1	protein_coding	XP-EHH	100
6	57500000:57600000	ENSOARG00020021937	NWD2	protein_coding	XP-EHH	100
6	57500000:57600000	ENSOARG00020021966	C6H4orf19	protein_coding	XP-EHH	100
6	57500000:57600000	ENSOARG00020038808		protein_coding	XP-EHH	100
6	57700000:57900000	ENSOARG00020021988	RELL1	protein_coding	XP-EHH	200
6	57700000:57900000	ENSOARG00020022008	PGM2	protein_coding	XP-EHH	200
6	59800000:59900000	ENSOARG00020024115	N4BP2	protein_coding	XP-EHH	100
6	59800000:59900000	ENSOARG00020039240		lncRNA	XP-EHH	100
6	116400000:116500000	ENSOARG00020020229	HTT	protein_coding	FST	100
7	42600000:42700000	ENSOARG00020023456	FRMD6	protein_coding	FST	100
7	42600000:42700000	ENSOARG00020037369		lncRNA	FST	100
7	75600000:75700000	ENSOARG00020017014	FUT8	protein_coding	FST	100
7	75600000:75700000	ENSOARG00020029653		protein_coding	FST	100
8	11300000:11400000	ENSOARG00020018570	RSPO3	protein_coding	XP-EHH	100
8	28800000:28900000	ENSOARG00020010382	FOXO3	protein_coding	FST	100
8	28800000:28900000	ENSOARG00020032100		protein_coding	FST	100
8	28800000:28900000	ENSOARG00020039438		protein_coding	FST	100
8	88800000:88900000	ENSOARG00020026117	TBXT	protein_coding	FST	100
8	88800000:88900000	ENSOARG00020040610		lncRNA	FST	100
8	88800000:88900000	ENSOARG00020040740		lncRNA	FST	100
9	20900000:21000000	ENSOARG00020005893	ST3GAL1	protein_coding	FST	100
9	20900000:21000000	ENSOARG00020029403		protein_coding	FST	100
9	21100000:21200000	ENSOARG00020005943	NDRG1	protein_coding	FST	100
9	21100000:21200000	ENSOARG00020032523		protein_coding	FST	100
9	59500000:59600000	ENSOARG00020010039	EXT1	protein_coding	FST	100
9	59500000:59600000	ENSOARG00020028702		protein_coding	FST	100
9	71100000:71200000	ENSOARG00020028929		protein_coding	FST	100
9	71100000:71200000	ENSOARG00020032323		protein_coding	FST	100
X	2400000:2500000	ENSOARG00020022718	U6	snRNA	FST	100
X	2400000:2500000	ENSOARG00020028166		lncRNA	FST	100
X	12300000:12400000	ENSOARG00020029520		lncRNA	FST	100
X	32900000:33000000	ENSOARG00020036128		protein_coding	FST	100
X	38300000:38400000	ENSOARG00020028934	MID1IP1	protein_coding	FST	100
X	44200000:44300000	ENSOARG00020021990	DIPK2B	protein_coding	FST	100
X	51100000:51200000	ENSOARG00020009706	IQSEC2	protein_coding	FST	100
X	51100000:51200000	ENSOARG00020010636	KDM5C	protein_coding	FST	100
X	63200000:63300000	ENSOARG00020022063	KIF4A	protein_coding	FST	100
X	63800000:63900000	ENSOARG00020023355	FOXO4	protein_coding	FST	100
X	63800000:63900000	ENSOARG00020023392	CXHXorf65	protein_coding	FST	100
X	63800000:63900000	ENSOARG00020023444	IL2RG	protein_coding	FST	100
X	63800000:63900000	ENSOARG00020023622	MED12	protein_coding	FST	100
X	63800000:63900000	ENSOARG00020024280	NLGN3	protein_coding	FST	100
X	65000000:65100000	ENSOARG00020025320	HDAC8	protein_coding	FST	100
X	83100000:83200000	ENSOARG00020025096	GABRQ	protein_coding	FST	100
X	83100000:83200000	ENSOARG00020030126		protein_coding	FST	100
X	83400000:83500000	ENSOARG00020006461	GABRA3	protein_coding	FST	100
X	83400000:83500000	ENSOARG00020025107	U6	snRNA	FST	100
X	83400000:83500000	ENSOARG00020025110	MIR105-2	miRNA	FST	100
X	83400000:83500000	ENSOARG00020025116	MIR105-1	miRNA	FST	100
X	83900000:84000000	ENSOARG00020006792	CNGA2	protein_coding	FST	100
X	85000000:85100000	ENSOARG00020008613		protein_coding	FST	100
X	98000000:98200000	ENSOARG00020019925		protein_coding	FST	200
X	98100000:98200000	ENSOARG00020019925		protein_coding	XP-EHH	100
X	98500000:98600000	ENSOARG00020016000	ARHGEF6	protein_coding	FST	100
X	98500000:98600000	ENSOARG00020016701	CD40LG	protein_coding	FST	100
X	99100000:99200000	ENSOARG00020017982	SLC9A6	protein_coding	FST	100
X	100100000:100200000	ENSOARG00020019348	MOSPD1	protein_coding	FST	100
X	104700000:104800000	ENSOARG00020021596	ATP1B4	protein_coding	XP-EHH	100
X	104700000:104800000	ENSOARG00020021742	LAMP2	protein_coding	XP-EHH	100
X	105500000:105700000	ENSOARG00020032569		lncRNA	XP-EHH	200
X	105500000:105700000	ENSOARG00020037971		lncRNA	XP-EHH	200
X	107200000:107300000	ENSOARG00020022286	GRIA3	protein_coding	FST	100
X	107300000:107400000	ENSOARG00020022286	GRIA3	protein_coding	XP-EHH	100
X	109200000:109300000	ENSOARG00020023417	TENM1	protein_coding	FST	100
X	109200000:109300000	ENSOARG00020023417	TENM1	protein_coding	XP-EHH	100
X	109200000:109300000	ENSOARG00020023883		miRNA	FST	100
X	109200000:109300000	ENSOARG00020023883		miRNA	XP-EHH	100
X	110100000:110200000	ENSOARG00020015781	DCAF12L2	protein_coding	FST	100
X	110300000:110400000	ENSOARG00020033204		lncRNA	XP-EHH	100
X	110500000:110600000	ENSOARG00020015794	DCAF12L1	protein_coding	XP-EHH	100
X	112900000:113000000	ENSOARG00020027833		lncRNA	XP-EHH	100
X	112900000:113000000	ENSOARG00020039767		lncRNA	XP-EHH	100
X	113100000:113200000	ENSOARG00020027833		lncRNA	XP-EHH	100
X	113100000:113200000	ENSOARG00020028019		protein_coding	XP-EHH	100
X	113100000:113200000	ENSOARG00020031703		lncRNA	XP-EHH	100
X	113300000:113500000	ENSOARG00020015936	SMARCA1	protein_coding	XP-EHH	200
X	113300000:113500000	ENSOARG00020016939		snoRNA	XP-EHH	200
X	113300000:113500000	ENSOARG00020016973	OCRL	protein_coding	XP-EHH	200
X	124800000:124900000	ENSOARG00020016222	RTL9	protein_coding	FST	100
X	124800000:124900000	ENSOARG00020027612		protein_coding	FST	100
X	126200000:126300000	ENSOARG00020030151		protein_coding	FST	100
X	126200000:126300000	ENSOARG00020033482		protein_coding	FST	100
X	129700000:129800000	ENSOARG00020023706		protein_coding	FST	100
X	129700000:129800000	ENSOARG00020023722	SLC25A53	protein_coding	FST	100
X	129700000:129800000	ENSOARG00020037956		lncRNA	FST	100
X	130700000:130800000	ENSOARG00020023786	IL1RAPL2	protein_coding	FST	100
X	132600000:132700000	ENSOARG00020025003	NOX1	protein_coding	FST	100
X	132600000:132700000	ENSOARG00020025136	XKRX	protein_coding	FST	100
X	133000000:133100000	ENSOARG00020016540	TAF7L	protein_coding	FST	100
X	133000000:133100000	ENSOARG00020016826	TIMM8A	protein_coding	FST	100
X	133000000:133100000	ENSOARG00020016866	BTK	protein_coding	FST	100
X	133000000:133100000	ENSOARG00020017190	RPL36A	protein_coding	FST	100
X	133000000:133100000	ENSOARG00020017261	GLA	protein_coding	FST	100
X	133000000:133100000	ENSOARG00020017388	HNRNPH2	protein_coding	FST	100

## Sheet: Table S3
Supplementary Table S3. QTL detected within selection signatures regions
Chromosome	Position	QTL_type	Name	FlankMarker	Gene_name	Method
1	38900000:39000000	Health	Mean corpuscular hemoglobin content	rs409367364		XP-EHH
1	38900000:39000000	Milk	Milk fat percentage	rs399459569		XP-EHH
1	38900000:39000000	Milk	Milk protein percentage	rs399459569		XP-EHH
1	39100000:39300000	Health	Mean corpuscular hemoglobin content	rs409367364		XP-EHH
1	72700000:72900000	Production	Body weight	rs418514601		XP-EHH
1	101300000:101400000	Health	Fecal egg count	rs159641295		FST
1	154800000:154900000	Production	Body height	rs409295031		FST
1	187400000:187500000	Health	Gastrointestinal nematode resistance	rs413061284		FST
11	11000000:11100000	Reproduction	Offspring number	rs406801366		XP-EHH
11	11000000:11100000	Reproduction	Offspring number	rs422171384		XP-EHH
11	44100000:44200000	Health	Fecal egg count	rs161088396,rs401494748,rs162138589		FST
11	44100000:44200000	Health	Platelet count	rs429090223		FST
11	48800000:48900000	Wool	Greasy fleece weight	rs399368843		FST
12	600000:700000	Meat_and_Carcass	Meat color	rs426956376		FST
12	600000:700000	Meat_and_Carcass	Muscle pH	rs419534498		FST
12	600000:700000	Meat_and_Carcass	Meat color	rs400160301		FST
12	600000:700000	Meat_and_Carcass	Shear force	rs422285781		FST
12	600000:700000	Meat_and_Carcass	Muscle pH	rs422285781		FST
13	35100000:35200000	Production	Average daily gain	rs419828762		FST
13	41100000:41200000	Health	Entropion	rs428254953		FST
13	41100000:41200000	Health	Entropion	rs399916412		FST
13	41200000:41500000	Health	Entropion	rs428254953		XP-EHH
13	41200000:41500000	Health	Entropion	rs399916412		XP-EHH
13	41200000:41500000	Health	Entropion	rs429427290		XP-EHH
13	41600000:41800000	Health	Entropion	rs423653252		XP-EHH
13	41600000:41800000	Health	Entropion	rs405161915		XP-EHH
13	41600000:41800000	Milk	Milk fat yield	rs423305142		XP-EHH
14	13400000:13500000	Milk	Milk protein percentage	rs429792313		FST
14	25100000:25200000	Milk	Milk fat percentage	rs400493203		FST
16	66600000:66700000	Health	Fecal egg count	rs421264626,rs401808816,rs400994117		FST
16	66600000:66700000	Health	Fecal egg count	rs421264626,rs401808816,rs400994117		FST
17	27400000:27500000	Production	Body height	rs399330811		FST
18	35700000:35800000	Wool	Staple strength	rs604804250		FST
18	35700000:35800000	Wool	Staple strength	rs597326897		FST
2	46600000:46700000	Exterior	Horn type	rs399674065		FST
2	46600000:46700000	Exterior	Horn type	rs399674065		FST
2	49300000:49400000	Exterior	Chest width	rs404756887		FST
2	49300000:49400000	Exterior	Chest width	rs404756887		FST
2	54800000:54900000	Health	Platelet count	rs410668273		FST
2	81700000:81800000	Health	Footrot susceptibility	rs426927857		FST
2	81700000:81800000	Health	Footrot susceptibility	rs406749947		FST
2	81700000:81800000	Health	Footrot susceptibility	rs418747104		FST
2	111700000:111800000	Exterior	Horn type	rs414776664		XP-EHH
2	111700000:111800000	Milk	Milk fat yield	rs414776664		XP-EHH
2	119300000:119400000	Meat_and_Carcass	Shear force	rs427811339		FST
2	119300000:119400000	Meat_and_Carcass	Meat color	rs427811339		FST
2	194200000:194400000	Meat_and_Carcass	Water holding capacity	rs403285324		FST
2	210900000:211000000	Health	Fecal egg count	rs409854037		FST
2	229800000:229900000	Production	Body weight	rs412453202		FST
2	240800000:240900000	Health	Fecal egg count	rs408045395		FST
2	240800000:240900000	Health	Fecal egg count	rs414806237		FST
20	30900000:31000000	Health	M. paratuberculosis susceptibility	rs413553624		FST
20	30900000:31000000	Health	M. paratuberculosis susceptibility	rs399176371		FST
20	30900000:31000000	Health	M. paratuberculosis antibody titer	rs399176371		FST
20	30900000:31000000	Health	M. paratuberculosis susceptibility	rs426138876		FST
23	54200000:54300000	Milk	Milk yield	rs426180301		FST
23	54200000:54300000	Milk	Milk yield	rs404546906		FST
25	10700000:10800000	Production	Kleiber ratio	rs55628207		FST
3	81000000:81100000	Milk	Milk fat yield	rs414467392		FST
3	115200000:115500000	Health	Fecal oocyst count	rs405203400		XP-EHH
3	116400000:116600000	Health	Gastrointestinal nematode resistance	rs403393991		XP-EHH
3	116700000:116800000	Meat_and_Carcass	Shear force	rs591524187		XP-EHH
3	117000000:117400000	Exterior	Horn type	rs400745188		XP-EHH
3	117000000:117400000	Exterior	Teat number	rs424780352		XP-EHH
3	154400000:154500000	Meat_and_Carcass	Tail fat deposition	rs414901427,rs416115321,rs406033281		FST
3	185300000:185400000	Milk	Milk protein yield	rs417737773		FST
3	185300000:185400000	Milk	Milk fat yield	rs417737773		FST
3	202500000:202600000	Wool	Wool crimp	rs406184006		FST
3	202500000:202600000	Wool	Wool crimp	rs406934934		FST
3	211600000:211700000	Health	Immunoglobulin A level	rs428670365		FST
3	213000000:213100000	Health	Entropion	rs159913124		FST
5	11800000:11900000	Milk	Milk fat percentage	rs414853728		XP-EHH
5	54800000:54900000	Milk	Milk protein yield	rs414693185		XP-EHH
5	54800000:54900000	Milk	Milk fat yield	rs414693185		XP-EHH
5	60600000:60700000	Health	Fecal egg count	rs427392081,rs413370524,rs421152350		FST
5	99200000:99300000	Wool	Mean fiber diameter	rs429790731		FST
6	55600000:55800000	Exterior	Ear size	rs419111284		XP-EHH
6	56500000:56600000	Health	Fecal egg count	rs411442539		XP-EHH
6	59800000:59900000	Wool	Mean fiber diameter	rs412485642		XP-EHH
7	75600000:75700000	Production	Body weight	rs422582761		FST
9	53400000:53500000	Production	Body circumference	rs405096764		FST
9	53400000:53500000	Production	Body circumference	rs416292584		FST
9	59500000:59600000	Wool	Fleece yield	rs399981559		FST
9	71100000:71200000	Health	Maedi-Visna virus susceptibility	rs427520206		FST
X	2400000:2500000	Health	Entropion	rs406108664		FST
X	38300000:38400000	Reproduction	Offspring number	rs412256254		FST
X	85000000:85100000	Reproduction	Offspring number	rs409406789		FST
X	93900000:94000000	Meat_and_Carcass	Tail fat deposition	rs407950682		FST
X	93900000:94000000	Meat_and_Carcass	Tail fat deposition	rs410834507		FST
X	93900000:94000000	Meat_and_Carcass	Tail fat deposition	rs406457879		FST
X	93900000:94000000	Meat_and_Carcass	Tail fat deposition	rs409010823		FST
X	93900000:94000000	Meat_and_Carcass	Tail fat deposition	rs400574820		FST
X	93900000:94000000	Meat_and_Carcass	Tail fat deposition	rs404626807		FST
X	110100000:110200000	Exterior	Ear size	rs408624046		FST
X	110500000:110600000	Milk	Milk protein yield	rs419738945		XP-EHH
X	110500000:110600000	Milk	Milk yield	rs419738945		XP-EHH
X	110900000:111000000	Production	Body height	rs399306918		FST
X	133000000:133100000	Reproduction	Reproductive seasonality	rs427252156		FST
X	133000000:133100000	Reproduction	Reproductive seasonality	rs427252156		FST

## Sheet: Table S4
Supplementary Table S4. Functional enrichment of genes within selection signature regions
Category	ID	Term	adj_pvalue	id_ensembl	Method
GO:CC	GO:0030670	phagocytic vesicle membrane	0.065603	ENSOARG00020021742,ENSOARG00020016973	XP-EHH
GO:CC	GO:0042734	presynaptic membrane	0.015786	ENSOARG00020003145,ENSOARG00020005626,ENSOARG00020020241,ENSOARG00020021621	XP-EHH
GO:CC	GO:0043020	NADPH oxidase complex	0.049840	ENSOARG00020013046,ENSOARG00020026343,ENSOARG00020025003	FST
GO:CC	GO:0045202	synapse	0.098767	ENSOARG00020003145,ENSOARG00020025892,ENSOARG00020009934,ENSOARG00020005626,ENSOARG00020020241,ENSOARG00020021621,ENSOARG00020021937,ENSOARG00020004860,ENSOARG00020022286	XP-EHH
GO:CC	GO:0097060	synaptic membrane	0.030092	ENSOARG00020003145,ENSOARG00020005626,ENSOARG00020020241,ENSOARG00020021621,ENSOARG00020022286	XP-EHH
GO:CC	GO:0098590	plasma membrane region	0.037198	ENSOARG00020031279,ENSOARG00020003145,ENSOARG00020008080,ENSOARG00020005626,ENSOARG00020020241,ENSOARG00020021621,ENSOARG00020011864,ENSOARG00020015479,ENSOARG00020022286	XP-EHH
GO:CC	GO:0098793	presynapse	0.086331	ENSOARG00020003145,ENSOARG00020025892,ENSOARG00020005626,ENSOARG00020020241,ENSOARG00020021621	XP-EHH
GO:CC	GO:0120044	stereocilium base	0.015786	ENSOARG00020008080,ENSOARG00020020373	XP-EHH
GO:CC	GO:1905286	serine-type peptidase complex	0.030092	ENSOARG00020004700,ENSOARG00020003623	XP-EHH
GO:CC	GO:1905370	serine-type endopeptidase complex	0.030092	ENSOARG00020004700,ENSOARG00020003623	XP-EHH
GO:MF	GO:0004862	cAMP-dependent protein kinase inhibitor activity	0.091967	ENSOARG00020011053,ENSOARG00020022886	FST
GO:MF	GO:0005332	gamma-aminobutyric acid:sodium:chloride symporter activity	0.084635	ENSOARG00020013237,ENSOARG00020013471	FST
GO:MF	GO:0008603	cAMP-dependent protein kinase regulator activity	0.091967	ENSOARG00020011053,ENSOARG00020022886	FST
GO:MF	GO:0015143	urate transmembrane transporter activity	0.091967	ENSOARG00020007508,ENSOARG00020007590	FST
GO:MF	GO:0015185	gamma-aminobutyric acid transmembrane transporter activity	0.091967	ENSOARG00020013237,ENSOARG00020013471	FST
GO:MF	GO:0016175	superoxide-generating NAD(P)H oxidase activity	0.047955	ENSOARG00020013046,ENSOARG00020026343,ENSOARG00020025003	FST
GO:MF	GO:0016667	oxidoreductase activity, acting on a sulfur group of donors	0.084635	ENSOARG00020029129,ENSOARG00020023581,ENSOARG00020026316,ENSOARG00020026345	FST
GO:MF	GO:0016670	oxidoreductase activity, acting on a sulfur group of donors, oxygen as acceptor	0.091967	ENSOARG00020023581,ENSOARG00020026345	FST
GO:MF	GO:0016671	oxidoreductase activity, acting on a sulfur group of donors, disulfide as acceptor	0.091967	ENSOARG00020029129,ENSOARG00020026316	FST
GO:MF	GO:0016917	GABA receptor activity	0.047955	ENSOARG00020001486,ENSOARG00020006461,ENSOARG00020025096	FST
GO:MF	GO:0016971	flavin-dependent sulfhydryl oxidase activity	0.047955	ENSOARG00020023581,ENSOARG00020026345	FST
GO:MF	GO:0016972	thiol oxidase activity	0.068450	ENSOARG00020023581,ENSOARG00020026345	FST
GO:MF	GO:0032453	histone H3K4 demethylase activity	0.091967	ENSOARG00020013762,ENSOARG00020010636	FST
GO:MF	GO:0033743	peptide-methionine (R)-S-oxide reductase activity	0.047955	ENSOARG00020029129,ENSOARG00020026316	FST
GO:MF	GO:0034236	protein kinase A catalytic subunit binding	0.047955	ENSOARG00020011053,ENSOARG00020022886,ENSOARG00020019907	FST
GO:MF	GO:0050508	glucuronosyl-N-acetylglucosaminyl-proteoglycan 4-alpha-N-acetylglucosaminyltransferase activity	0.047955	ENSOARG00020008196,ENSOARG00020010039	FST
GO:MF	GO:0050664	oxidoreductase activity, acting on NAD(P)H, oxygen as acceptor	0.068450	ENSOARG00020013046,ENSOARG00020026343,ENSOARG00020025003	FST
GO:MF	GO:0140161	monocarboxylate:sodium symporter activity	0.091967	ENSOARG00020013237,ENSOARG00020013471	FST
GO:MF	GO:1901702	salt transmembrane transporter activity	0.091967	ENSOARG00020007508,ENSOARG00020007590	FST
HP	HP:0001417	X-linked inheritance	0.004715	ENSOARG00020008613,ENSOARG00020017982,ENSOARG00020016826,ENSOARG00020016866,ENSOARG00020016701,ENSOARG00020023444,ENSOARG00020017261,ENSOARG00020022286,ENSOARG00020017388,ENSOARG00020006461,ENSOARG00020009706,ENSOARG00020023622,ENSOARG00020024280,ENSOARG00020025320,ENSOARG00020010636,ENSOARG00020022063	FST
HP	HP:0001419	X-linked recessive inheritance	0.031918	ENSOARG00020008613,ENSOARG00020017982,ENSOARG00020016826,ENSOARG00020016866,ENSOARG00020016701,ENSOARG00020023444,ENSOARG00020017261,ENSOARG00020022286,ENSOARG00020009706,ENSOARG00020023622,ENSOARG00020010636,ENSOARG00020022063	FST

## Sheet: Table S5
Supplementary Table S5. QTL enrichment (with Bonferroni adjusted p-values) detected within selection signatures regions
QTL	CHR	N_QTLs	N_QTLs_db	Total_annotated_QTLs	Total_QTLs_db	pvalue	adj.pval	QTL_type	Method
Average daily gain	13	1	2	3	120	0.049580	1.000000	Production	FST
Body circumference	9	2	2	4	97	0.001289	0.060567	Production	FST
Body height	1	1	7	3	313	0.065809	1.000000	Production	FST
Body height	17	1	1	1	119	0.008403	0.394958	Production	FST
Body height	X	1	1	13	86	0.151163	1.000000	Production	FST
Body weight	1	1	43	4	313	0.447997	1.000000	Production	XP-EHH
Body weight	2	1	31	15	325	0.785373	1.000000	Production	FST
Body weight	7	1	49	1	148	0.331081	1.000000	Production	FST
Chest width	2	2	2	15	325	0.001994	0.093732	Exterior	FST
Ear size	6	1	9	3	281	0.093363	1.000000	Exterior	XP-EHH
Ear size	X	1	4	13	86	0.487449	1.000000	Exterior	FST
Entropion	13	2	11	3	120	0.021934	1.000000	Health	FST
Entropion	13	5	11	6	120	0.000014	0.000306	Health	XP-EHH
Entropion	3	1	12	8	334	0.256129	1.000000	Health	FST
Entropion	X	1	3	13	86	0.392261	1.000000	Health	FST
Fecal egg count	1	1	18	3	313	0.163285	1.000000	Health	FST
Fecal egg count	11	1	8	3	97	0.229761	1.000000	Health	FST
Fecal egg count	16	2	10	2	92	0.010750	0.505256	Health	FST
Fecal egg count	2	3	25	15	325	0.098699	1.000000	Health	FST
Fecal egg count	5	1	7	2	141	0.097163	1.000000	Health	FST
Fecal egg count	6	1	22	3	281	0.217681	1.000000	Health	XP-EHH
Fecal oocyst count	3	1	3	5	334	0.044372	0.976192	Health	XP-EHH
Fleece yield	9	1	2	4	97	0.081186	1.000000	Wool	FST
Footrot susceptibility	2	3	3	15	325	0.000080	0.003773	Health	FST
Gastrointestinal nematode resistance	1	1	3	3	313	0.028570	1.000000	Health	FST
Gastrointestinal nematode resistance	3	1	13	5	334	0.181043	1.000000	Health	XP-EHH
Greasy fleece weight	11	1	2	3	97	0.061211	1.000000	Wool	FST
Horn type	2	1	34	2	325	0.198575	1.000000	Exterior	XP-EHH
Horn type	2	2	34	15	325	0.479152	1.000000	Exterior	FST
Horn type	3	1	2	5	334	0.029760	0.654727	Exterior	XP-EHH
Immunoglobulin A level	3	1	2	8	334	0.047401	1.000000	Health	FST
Kleiber ratio	25	1	2	1	97	0.020619	0.969072	Production	FST
M. paratuberculosis antibody titer	20	1	114	4	326	0.822934	1.000000	Health	FST
M. paratuberculosis susceptibility	20	3	154	4	326	0.271000	1.000000	Health	FST
Maedi-Visna virus susceptibility	9	1	5	4	97	0.193569	1.000000	Health	FST
Mean corpuscular hemoglobin content	1	1	5	4	313	0.062677	1.000000	Health	XP-EHH
Mean fiber diameter	5	1	1	2	141	0.014184	0.666667	Wool	FST
Mean fiber diameter	6	1	1	3	281	0.010676	0.234875	Wool	XP-EHH
Meat color	12	2	2	5	107	0.001763	0.082878	Meat and Carcass	FST
Meat color	2	1	1	15	325	0.046154	1.000000	Meat and Carcass	FST
Milk fat percentage	1	1	8	4	313	0.098840	1.000000	Milk	XP-EHH
Milk fat percentage	14	1	4	2	72	0.108764	1.000000	Milk	FST
Milk fat percentage	5	1	2	3	141	0.042249	0.929483	Milk	XP-EHH
Milk fat yield	13	1	19	6	120	0.653045	1.000000	Milk	XP-EHH
Milk fat yield	2	1	32	2	325	0.187502	1.000000	Milk	XP-EHH
Milk fat yield	3	2	22	8	334	0.091128	1.000000	Milk	FST
Milk fat yield	5	1	20	3	141	0.370274	1.000000	Milk	XP-EHH
Milk protein percentage	1	1	6	4	313	0.074850	1.000000	Milk	XP-EHH
Milk protein percentage	14	1	3	2	72	0.082160	1.000000	Milk	FST
Milk protein yield	3	1	9	8	334	0.198190	1.000000	Milk	FST
Milk protein yield	5	1	17	3	141	0.321852	1.000000	Milk	XP-EHH
Milk protein yield	X	1	3	2	86	0.068947	1.000000	Milk	XP-EHH
Milk yield	23	2	8	2	41	0.034146	1.000000	Milk	FST
Milk yield	X	1	7	2	86	0.157045	1.000000	Milk	XP-EHH
Muscle pH	12	2	2	5	107	0.001763	0.082878	Meat and Carcass	FST
Offspring number	11	2	9	2	97	0.007732	0.170103	Reproduction	XP-EHH
Offspring number	X	2	31	13	86	0.982706	1.000000	Reproduction	FST
Platelet count	11	1	5	3	97	0.148264	1.000000	Health	FST
Platelet count	2	1	2	15	325	0.090313	1.000000	Health	FST
Reproductive seasonality	X	2	2	13	86	0.021341	1.000000	Reproduction	FST
Shear force	12	1	1	5	107	0.046729	1.000000	Meat and Carcass	FST
Shear force	2	1	1	15	325	0.046154	1.000000	Meat and Carcass	FST
Shear force	3	1	1	5	334	0.014970	0.329341	Meat and Carcass	XP-EHH
Staple strength	18	2	3	2	64	0.001488	0.069940	Wool	FST
Tail fat deposition	3	1	5	8	334	0.114816	1.000000	Meat and Carcass	FST
Tail fat deposition	X	6	16	13	86	0.012944	0.608391	Meat and Carcass	FST
Teat number	3	1	13	5	334	0.181043	1.000000	Exterior	XP-EHH
Water holding capacity	2	1	5	15	325	0.211614	1.000000	Meat and Carcass	FST
Wool crimp	3	2	3	8	334	0.001492	0.070138	Wool	FST
